# Supplementary material for: Patient specific circulating tumor DNA fingerprints to monitor treatment response across multiple tumors
Source: J Transl Med. 2020 Aug 1;18:293. doi: 10.1186/s12967-020-02449-y (PMC7395971; doi:10.1186/s12967-020-02449-y)
Supplement: Supplementary file 1 — Additional file 1: Table S1. Mutations of eight hotspot tumor genes in the pre-designed ctDNA panel. [file 12967_2020_2449_MOESM1_ESM.xlsx]

## Sheet: Supplementary Table S2
Supplementary Table S1. Mutations of eight hotspot tumor genes in the pre-designed ctDNA panel
Gene	CDS mutation	AA mutation	Chromosome	Start	End
BRAF	c.1803A>T	p.K601N	7	140453132	140453132
BRAF	c.1801A>G	p.K601E	7	140453134	140453134
BRAF	c.1799_1801delTGA	p.V600_K601>E	7	140453134	140453136
BRAF	c.1799_1800TG>AA	p.V600E	7	140453135	140453136
BRAF	c.1799_1800TG>AT	p.V600D	7	140453135	140453136
BRAF	c.1799T>A	p.V600E	7	140453136	140453136
BRAF	c.1798_1799GT>AA	p.V600K	7	140453136	140453137
BRAF	c.1798_1799GT>AG	p.V600R	7	140453136	140453137
BRAF	c.1799T>C	p.V600A	7	140453136	140453136
BRAF	c.1799T>G	p.V600G	7	140453136	140453136
BRAF	c.1798G>A	p.V600M	7	140453137	140453137
BRAF	c.1790T>G	p.L597R	7	140453145	140453145
BRAF	c.1790T>A	p.L597Q	7	140453145	140453145
BRAF	c.1789_1790CT>TC	p.L597S	7	140453145	140453146
BRAF	c.1789C>G	p.L597V	7	140453146	140453146
BRAF	c.1786G>C	p.G596R	7	140453149	140453149
BRAF	c.1781A>G	p.D594G	7	140453154	140453154
BRAF	c.1780G>A	p.D594N	7	140453155	140453155
BRAF	c.1406G>C	p.G469A	7	140481402	140481402
BRAF	c.1406G>T	p.G469V	7	140481402	140481402
BRAF	c.1406G>A	p.G469E	7	140481402	140481402
BRAF	c.1405G>A	p.G469R	7	140481403	140481403
BRAF	c.1397G>T	p.G466V	7	140481411	140481411
BRAF	c.1397G>A	p.G466E	7	140481411	140481411
EGFR	c.865G>A	p.A289T	7	55221821	55221821
EGFR	c.866C>T	p.A289V	7	55221822	55221822
EGFR	c.1793G>T	p.G598V	7	55233043	55233043
EGFR	c.2125G>A	p.E709K	7	55241677	55241677
EGFR	c.2126A>C	p.E709A	7	55241678	55241678
EGFR	c.2155G>A	p.G719S	7	55241707	55241707
EGFR	c.2155G>T	p.G719C	7	55241707	55241707
EGFR	c.2156G>C	p.G719A	7	55241708	55241708
EGFR	c.2235_2249del15	p.E746_A750delELREA	7	55242465	55242479
EGFR	c.2236_2250del15	p.E746_A750delELREA	7	55242466	55242480
EGFR	c.2237_2255>T	p.E746_S752>V	7	55242467	55242485
EGFR	c.2237_2251del15	p.E746_T751>A	7	55242467	55242481
EGFR	c.2239_2248TTAAGAGAAG>C	p.L747_A750>P	7	55242469	55242478
EGFR	c.2239_2256del18	p.L747_S752delLREATS	7	55242469	55242486
EGFR	c.2239_2251>C	p.L747_T751>P	7	55242469	55242481
EGFR	c.2239_2253del15	p.L747_T751delLREAT	7	55242469	55242483
EGFR	c.2239_2247delTTAAGAGAA	p.L747_E749delLRE	7	55242469	55242477
EGFR	c.2240_2257del18	p.L747_P753>S	7	55242470	55242487
EGFR	c.2240_2254del15	p.L747_T751delLREAT	7	55242470	55242484
EGFR	c.2240T>C	p.L747S	7	55242470	55242470
EGFR	c.2254_2277del24	p.S752_I759delSPKANKEI	7	55242484	55242507
EGFR	c.2290_2291ins12	p.A763_Y764insFQEA	7	55248992	55248993
EGFR	c.2303G>T	p.S768I	7	55249005	55249005
EGFR	c.2307_2308insGCCAGCGTG	p.V769_D770insASV	7	55249009	55249010
EGFR	c.2308_2309insCCAGCGTGG	p.V769_D770insASV	7	55249010	55249011
EGFR	c.2311_2312insGCGTGGACA	p.D770_N771insSVD	7	55249013	55249014
EGFR	c.2319_2320insAACCCCCAC	p.H773_V774insNPH	7	55249021	55249022
EGFR	c.2369C>T	p.T790M	7	55249071	55249071
EGFR	c.2497T>G	p.L833V	7	55259439	55259439
EGFR	c.2504A>T	p.H835L	7	55259446	55259446
EGFR	c.2543C>T	p.P848L	7	55259485	55259485
EGFR	c.2573T>G	p.L858R	7	55259515	55259515
EGFR	c.2582T>A	p.L861Q	7	55259524	55259524
ERBB2	c.929C>T	p.S310F	17	37868208	37868208
ERBB2	c.1963A>G	p.I655V	17	37879588	37879588
ERBB2	c.2033G>A	p.R678Q	17	37879658	37879658
ERBB2	c.2264T>C	p.L755S	17	37880220	37880220
ERBB2	c.2324_2325ins12	p.A775_G776insYVMA	17	37880995	37880996
ERBB2	c.2325_2326ins12	p.A775_G776insYVMA	17	37880996	37880997
ERBB2	c.2524G>A	p.V842I	17	37881332	37881332
KIT	c.1255_1257delGAC	p.D419del	4	55589773	55589775
KIT	c.1509_1510insGCCTAT	p.Y503_F504insAY	4	55592185	55592186
KIT	c.1669_1674delTGGAAG	p.W557_K558del	4	55593603	55593608
KIT	c.1669T>G	p.W557G	4	55593603	55593603
KIT	c.1669T>C	p.W557R	4	55593603	55593603
KIT	c.1669T>A	p.W557R	4	55593603	55593603
KIT	c.1669_1683del15	p.W557_E561del	4	55593603	55593617
KIT	c.1670_1675delGGAAGG	p.W557_V559>F	4	55593604	55593609
KIT	c.1675_1677delGTT	p.V559del	4	55593609	55593611
KIT	c.1676T>A	p.V559D	4	55593610	55593610
KIT	c.1676T>C	p.V559A	4	55593610	55593610
KIT	c.1676T>G	p.V559G	4	55593610	55593610
KIT	c.1678_1680delGTT	p.V560del	4	55593612	55593614
KIT	c.1679T>A	p.V560D	4	55593613	55593613
KIT	c.1679T>G	p.V560G	4	55593613	55593613
KIT	c.1727T>C	p.L576P	4	55593661	55593661
KIT	c.1735_1737delGAT	p.D579del	4	55593669	55593671
KIT	c.1924A>G	p.K642E	4	55594221	55594221
KIT	c.1961T>C	p.V654A	4	55594258	55594258
KIT	c.2009C>T	p.T670I	4	55595519	55595519
KIT	c.2387G>A	p.R796K	4	55599261	55599261
KIT	c.2446G>T	p.D816Y	4	55599320	55599320
KIT	c.2446G>C	p.D816H	4	55599320	55599320
KIT	c.2447A>T	p.D816V	4	55599321	55599321
KIT	c.2466T>G	p.N822K	4	55599340	55599340
KIT	c.2466T>A	p.N822K	4	55599340	55599340
KIT	c.2474T>C	p.V825A	4	55599348	55599348
KIT	c.2485G>C	p.A829P	4	55602664	55602664
KRAS	c.437C>T	p.A146V	12	25378561	25378561
KRAS	c.436G>A	p.A146T	12	25378562	25378562
KRAS	c.351A>T	p.K117N	12	25378647	25378647
KRAS	c.351A>C	p.K117N	12	25378647	25378647
KRAS	c.183A>C	p.Q61H	12	25380275	25380275
KRAS	c.183A>T	p.Q61H	12	25380275	25380275
KRAS	c.182A>T	p.Q61L	12	25380276	25380276
KRAS	c.182A>G	p.Q61R	12	25380276	25380276
KRAS	c.182A>C	p.Q61P	12	25380276	25380276
KRAS	c.181C>A	p.Q61K	12	25380277	25380277
KRAS	c.181C>G	p.Q61E	12	25380277	25380277
KRAS	c.175G>A	p.A59T	12	25380283	25380283
KRAS	c.64C>A	p.Q22K	12	25398255	25398255
KRAS	c.57G>T	p.L19F	12	25398262	25398262
KRAS	c.40G>A	p.V14I	12	25398279	25398279
KRAS	c.38_39GC>AT	p.G13D	12	25398280	25398281
KRAS	c.38G>A	p.G13D	12	25398281	25398281
KRAS	c.38G>C	p.G13A	12	25398281	25398281
KRAS	c.38G>T	p.G13V	12	25398281	25398281
KRAS	c.37G>T	p.G13C	12	25398282	25398282
KRAS	c.37G>A	p.G13S	12	25398282	25398282
KRAS	c.37G>C	p.G13R	12	25398282	25398282
KRAS	c.35G>A	p.G12D	12	25398284	25398284
KRAS	c.35G>T	p.G12V	12	25398284	25398284
KRAS	c.35G>C	p.G12A	12	25398284	25398284
KRAS	c.34_35GG>TT	p.G12F	12	25398284	25398285
KRAS	c.34_35GG>CT	p.G12L	12	25398284	25398285
KRAS	c.34G>T	p.G12C	12	25398285	25398285
KRAS	c.34G>A	p.G12S	12	25398285	25398285
KRAS	c.34G>C	p.G12R	12	25398285	25398285
MET	c.1124A>G	p.N375S	7	116340262	116340262
MET	c.3029C>T	p.T1010I	7	116411990	116411990
MET	MET exon 14 skipping	MET exon 14 skipping	7	116412042	116412042
MET	MET exon 14 skipping	MET exon 14 skipping	7	116412043	116412043
MET	MET exon 14 skipping	MET exon 14 skipping	7	116412044	116412044
MET	MET exon 14 skipping	MET exon 14 skipping	7	116412045	116412045
MET	c.3757T>G	p.Y1253D	7	116423428	116423428
MET	c.3803T>C	p.M1268T	7	116423474	116423474
NRAS	c.183A>T	p.Q61H	1	115256528	115256528
NRAS	c.183A>C	p.Q61H	1	115256528	115256528
NRAS	c.182A>G	p.Q61R	1	115256529	115256529
NRAS	c.182A>T	p.Q61L	1	115256529	115256529
NRAS	c.182A>C	p.Q61P	1	115256529	115256529
NRAS	c.181C>A	p.Q61K	1	115256530	115256530
NRAS	c.181C>G	p.Q61E	1	115256530	115256530
NRAS	c.52G>A	p.A18T	1	115258730	115258730
NRAS	c.38G>A	p.G13D	1	115258744	115258744
NRAS	c.38G>T	p.G13V	1	115258744	115258744
NRAS	c.38G>C	p.G13A	1	115258744	115258744
NRAS	c.37G>C	p.G13R	1	115258745	115258745
NRAS	c.37G>T	p.G13C	1	115258745	115258745
NRAS	c.35G>A	p.G12D	1	115258747	115258747
NRAS	c.35G>T	p.G12V	1	115258747	115258747
NRAS	c.35G>C	p.G12A	1	115258747	115258747
NRAS	c.34G>A	p.G12S	1	115258748	115258748
NRAS	c.34G>T	p.G12C	1	115258748	115258748
NRAS	c.34G>C	p.G12R	1	115258748	115258748
PIK3CA	c.G241A	p.E81K	3	178916854	178916854
PIK3CA	c.263G>A	p.R88Q	3	178916876	178916876
PIK3CA	c.C277T	p.R93W	3	178916890	178916890
PIK3CA	c.G317T	p.G106V	3	178916930	178916930
PIK3CA	c.G323A	p.R108H	3	178916936	178916936
PIK3CA	c.A331G	p.K111E	3	178916944	178916944
PIK3CA	c.G353A	p.G118D	3	178917478	178917478
PIK3CA	c.1035T>A	p.N345K	3	178921553	178921553
PIK3CA	c.1258T>C	p.C420R	3	178927980	178927980
PIK3CA	c.1616C>G	p.P539R	3	178936074	178936074
PIK3CA	c.1624G>A	p.E542K	3	178936082	178936082
PIK3CA	c.1633G>A	p.E545K	3	178936091	178936091
PIK3CA	c.1633G>C	p.E545Q	3	178936091	178936091
PIK3CA	c.1634A>C	p.E545A	3	178936092	178936092
PIK3CA	c.1634A>G	p.E545G	3	178936092	178936092
PIK3CA	c.1635G>T	p.E545D	3	178936093	178936093
PIK3CA	c.1635G>C	p.E545D	3	178936093	178936093
PIK3CA	c.1636C>A	p.Q546K	3	178936094	178936094
PIK3CA	c.1636C>G	p.Q546E	3	178936094	178936094
PIK3CA	c.1637A>G	p.Q546R	3	178936095	178936095
PIK3CA	c.1637A>C	p.Q546P	3	178936095	178936095
PIK3CA	c.G1639A	p.E547K	3	178936097	178936097
PIK3CA	c.3062A>G	p.Y1021C	3	178952007	178952007
PIK3CA	c.3073A>G	p.T1025A	3	178952018	178952018
PIK3CA	c.3127A>G	p.M1043V	3	178952072	178952072
PIK3CA	c.3129G>T	p.M1043I	3	178952074	178952074
PIK3CA	c.G3129A	p.M1043I	3	178952074	178952074
PIK3CA	c.T3132A	p.N1044K	3	178952077	178952077
PIK3CA	c.3139C>T	p.H1047Y	3	178952084	178952084
PIK3CA	c.3140A>G	p.H1047R	3	178952085	178952085
PIK3CA	c.3140A>T	p.H1047L	3	178952085	178952085
PIK3CA	c.3145G>C	p.G1049R	3	178952090	178952090
PIK3CA	c.3145G>A	p.G1049S	3	178952090	178952090
