# Supplementary material for: Patient specific circulating tumor DNA fingerprints to monitor treatment response across multiple tumors
Source: J Transl Med. 2020 Aug 1;18:293. doi: 10.1186/s12967-020-02449-y (PMC7395971; doi:10.1186/s12967-020-02449-y)
Supplement: Supplementary file 2 — Additional file 2: Table S2. 414 genes and 3331 variants from CIViC knowledge base (02-mar-2020 version). [file 12967_2020_2449_MOESM2_ESM.xlsx]

## Sheet: Supplementary Table S1
Supplementary Table S2. 414 genes and 3331 variants from CIViC knowledge base (02-mar-2020 version)
414 genes		3331 variants
ABCB1		Gene	Variant
ABCC10		ABCB1	EXPRESSION
ABCC3		ABCB1	I1145I
ABCG2		ABCB1	I1145I
ABL1		ABCB1	S893A/T
ABL2		ABCB1	S893T
ACTA1		ABCC10	EXPRESSION
ACVR1		ABCC3	AMPLIFICATION
AEBP1		ABCG2	Q141K
AGR2		ABL1	ABL1-RCSD
AKT1		ABL1	ABL1-RCSD1
AKT2		ABL1	ABL1-RCSD1
AKT3		ABL1	BCR-ABL
ALCAM		ABL1	BCR-ABL
ALDH1A2		ABL1	BCR-ABL
ALK		ABL1	BCR-ABL
AMER1		ABL1	BCR-ABL
APC		ABL1	BCR-ABL
AR		ABL1	BCR-ABL
ARAF		ABL1	BCR-ABL
AREG		ABL1	BCR-ABL
ARID1A		ABL1	BCR-ABL A397P
ASCL1		ABL1	BCR-ABL A397P
ASNS		ABL1	BCR-ABL D276G
ASS1		ABL1	BCR-ABL D276G
ASXL1		ABL1	BCR-ABL D276G
ATM		ABL1	BCR-ABL D276G
ATR		ABL1	BCR-ABL D276G
ATRX		ABL1	BCR-ABL D276G
ATXN1L		ABL1	BCR-ABL D363G
AURKA		ABL1	BCR-ABL D363G
AXL		ABL1	BCR-ABL E255K
B2M		ABL1	BCR-ABL E255K
B4GALT1		ABL1	BCR-ABL E255K
BAP1		ABL1	BCR-ABL E255K
BARD1		ABL1	BCR-ABL E255K
BCL2		ABL1	BCR-ABL E255K
BCL2L11		ABL1	BCR-ABL E255K
BCOR		ABL1	BCR-ABL E255K
BIRC3		ABL1	BCR-ABL E255K
BIRC5		ABL1	BCR-ABL E255K
BIRC7		ABL1	BCR-ABL E255K
BRAF		ABL1	BCR-ABL E255K
BRCA1		ABL1	BCR-ABL E255K
BRCA2		ABL1	BCR-ABL E255K
BRD4		ABL1	BCR-ABL E255K
BTK		ABL1	BCR-ABL E255K
CALR		ABL1	BCR-ABL E255K
CASP8		ABL1	BCR-ABL E255K
CBFA2T3		ABL1	BCR-ABL E255K V299L
CBFB		ABL1	BCR-ABL E255V
CBL		ABL1	BCR-ABL E255V
CBLB		ABL1	BCR-ABL E255V
CBLC		ABL1	BCR-ABL E255V
CCND1		ABL1	BCR-ABL E255V
CCND2		ABL1	BCR-ABL E255V
CCND3		ABL1	BCR-ABL E255V
CCNE1		ABL1	BCR-ABL E255V
CD274		ABL1	BCR-ABL E255V
CD44		ABL1	BCR-ABL E279K
CDH1		ABL1	BCR-ABL E292L
CDK12		ABL1	BCR-ABL E355G
CDK2		ABL1	BCR-ABL E355G
CDK4		ABL1	BCR-ABL E355G
CDK6		ABL1	BCR-ABL E355G
CDK9		ABL1	BCR-ABL E355G
CDKN1A		ABL1	BCR-ABL E355G
CDKN1B		ABL1	BCR-ABL E450V
CDKN2A		ABL1	BCR-ABL E453A
CDKN2B		ABL1	BCR-ABL E453A
CDX2		ABL1	BCR-ABL E453K
CEBPA		ABL1	BCR-ABL E453Q
CFLAR		ABL1	BCR-ABL E459K
CHEK1		ABL1	BCR-ABL E459K
CHEK2		ABL1	BCR-ABL E459K
CIC		ABL1	BCR-ABL E98G
CIP2A		ABL1	BCR-ABL E98G
CRBN		ABL1	BCR-ABL F311I
CREBBP		ABL1	BCR-ABL F311L
CRKL		ABL1	BCR-ABL F311L
CRLF2		ABL1	BCR-ABL F317C
CSF1		ABL1	BCR-ABL F317I
CSF1R		ABL1	BCR-ABL F317I
CSF3R		ABL1	BCR-ABL F317L
CTAG1B		ABL1	BCR-ABL F317L
CTAG2		ABL1	BCR-ABL F317L
CTLA4		ABL1	BCR-ABL F317L
CTNNB1		ABL1	BCR-ABL F317L
CX3CL1		ABL1	BCR-ABL F317L
CXCR4		ABL1	BCR-ABL F317L
CYP2D6		ABL1	BCR-ABL F317L
DBI		ABL1	BCR-ABL F317L
DCC		ABL1	BCR-ABL F317L
DDIT3		ABL1	BCR-ABL F317L
DDR2		ABL1	BCR-ABL F317L
DDX41		ABL1	BCR-ABL F317L
DDX43		ABL1	BCR-ABL F317L
DEFA1		ABL1	BCR-ABL F317L
DEK		ABL1	BCR-ABL F317L
DGKH		ABL1	BCR-ABL F317L
DICER1		ABL1	BCR-ABL F317R
DKK1		ABL1	BCR-ABL F317S
DLL3		ABL1	BCR-ABL F317V
DNMT1		ABL1	BCR-ABL F317V
DNMT3A		ABL1	BCR-ABL F317V
DPYD		ABL1	BCR-ABL F359C
DRD5		ABL1	BCR-ABL F359C
DROSHA		ABL1	BCR-ABL F359C
DUSP6		ABL1	BCR-ABL F359C
DUX4		ABL1	BCR-ABL F359C
ECSCR		ABL1	BCR-ABL F359C
EFNA2		ABL1	BCR-ABL F359C
EGF		ABL1	BCR-ABL F359C
EGFR		ABL1	BCR-ABL F359C
EIF1AX		ABL1	BCR-ABL F359I
EIF4EBP1		ABL1	BCR-ABL F359I
EP300		ABL1	BCR-ABL F359I
EPAS1		ABL1	BCR-ABL F359I
EPCAM		ABL1	BCR-ABL F359I
EPHB2		ABL1	BCR-ABL F359I
EPHB4		ABL1	BCR-ABL F359V
EPOR		ABL1	BCR-ABL F359V
ERBB2		ABL1	BCR-ABL F359V
ERBB3		ABL1	BCR-ABL F359V
ERBB4		ABL1	BCR-ABL F359V
ERCC1		ABL1	BCR-ABL F359V
ERCC2		ABL1	BCR-ABL F359V
ERCC5		ABL1	BCR-ABL F359V
EREG		ABL1	BCR-ABL F359V
ERG		ABL1	BCR-ABL F359V
ERRFI1		ABL1	BCR-ABL F359V
ESR1		ABL1	BCR-ABL F359V
ETS2		ABL1	BCR-ABL F486S
ETV1		ABL1	BCR-ABL F486S
ETV4		ABL1	BCR-ABL F486S
ETV5		ABL1	BCR-ABL F486S
ETV6		ABL1	BCR-ABL F486S
EWSR1		ABL1	BCR-ABL G250E
EZH2		ABL1	BCR-ABL G250E
FANCA		ABL1	BCR-ABL G250E
FANCC		ABL1	BCR-ABL G250E
FBXW7		ABL1	BCR-ABL G250E
FCGR2A		ABL1	BCR-ABL G250E
FCGR2B		ABL1	BCR-ABL G250E
FCGR3A		ABL1	BCR-ABL G250E
FGF13		ABL1	BCR-ABL G250E
FGF19		ABL1	BCR-ABL G250E
FGF2		ABL1	BCR-ABL G250E
FGF3		ABL1	BCR-ABL G250E
FGFR1		ABL1	BCR-ABL G398R
FGFR2		ABL1	BCR-ABL G398R
FGFR3		ABL1	BCR-ABL H396P
FGFR4		ABL1	BCR-ABL H396P
FLCN		ABL1	BCR-ABL H396P
FLI1		ABL1	BCR-ABL H396R
FLT3		ABL1	BCR-ABL H396R
FLT4		ABL1	BCR-ABL H396R
FNTB		ABL1	BCR-ABL H396R
FOS		ABL1	BCR-ABL H396R
FOXL2		ABL1	BCR-ABL H396R
FOXO1		ABL1	BCR-ABL H396R
FOXO3		ABL1	BCR-ABL H396R
FOXP1		ABL1	BCR-ABL L248R
FOXP3		ABL1	BCR-ABL L248R
FUBP1		ABL1	BCR-ABL L248R
GADD45A		ABL1	BCR-ABL L248R F359I
GAS6		ABL1	BCR-ABL L248V
GATA2		ABL1	BCR-ABL L248V
GLI1		ABL1	BCR-ABL L248V
GNA11		ABL1	BCR-ABL L248V
GNAQ		ABL1	BCR-ABL L248V
GNAS		ABL1	BCR-ABL L248V
GSTP1		ABL1	BCR-ABL L248V
H3-3A		ABL1	BCR-ABL L364P
H3-3B		ABL1	BCR-ABL L384M
H3C2		ABL1	BCR-ABL L384M
HAVCR2		ABL1	BCR-ABL L384M
HDAC2		ABL1	BCR-ABL L387F
HGF		ABL1	BCR-ABL L387F
HIF1A		ABL1	BCR-ABL L387F
HLA-C		ABL1	BCR-ABL L387M
HLA-DRA		ABL1	BCR-ABL L387M
HMGA2		ABL1	BCR-ABL M244V
HMOX1		ABL1	BCR-ABL M244V
HOXB13		ABL1	BCR-ABL M244V
HOXD8		ABL1	BCR-ABL M244V
HRAS		ABL1	BCR-ABL M244V
HSPA5		ABL1	BCR-ABL M244V
HSPB1		ABL1	BCR-ABL M244V
HSPH1		ABL1	BCR-ABL M244V
IDH1		ABL1	BCR-ABL M244V
IDH2		ABL1	BCR-ABL M351T
IGF1R		ABL1	BCR-ABL M351T
IGF2		ABL1	BCR-ABL M351T
IKZF1		ABL1	BCR-ABL M351T
IL2RB		ABL1	BCR-ABL M351T
IL6		ABL1	BCR-ABL M351T
IL7R		ABL1	BCR-ABL M351T
IRS2		ABL1	BCR-ABL M351T
JAK1		ABL1	BCR-ABL M351T
JAK2		ABL1	BCR-ABL M351T
JAK3		ABL1	BCR-ABL N331S
JUN		ABL1	BCR-ABL P480A
KDM5C		ABL1	BCR-ABL Q252H
KDM6A		ABL1	BCR-ABL Q252H
KDR		ABL1	BCR-ABL Q252H
KIF23		ABL1	BCR-ABL Q252H
KIT		ABL1	BCR-ABL Q252H
KLLN		ABL1	BCR-ABL Q252H
KMT2A		ABL1	BCR-ABL T315A
KMT2C		ABL1	BCR-ABL T315A
KMT2D		ABL1	BCR-ABL T315I
KRAS		ABL1	BCR-ABL T315I
KRT18		ABL1	BCR-ABL T315I
LAG3		ABL1	BCR-ABL T315I
LEPR		ABL1	BCR-ABL T315I
LRP1B		ABL1	BCR-ABL T315I
LYN		ABL1	BCR-ABL T315I
LZTR1		ABL1	BCR-ABL T315I
MAGEH1		ABL1	BCR-ABL T315I
MAP2K1		ABL1	BCR-ABL T315I
MAP2K2		ABL1	BCR-ABL T315I
MAP2K7		ABL1	BCR-ABL T315I
MAPK1		ABL1	BCR-ABL T315I
MBD4		ABL1	BCR-ABL T315I
MDM2		ABL1	BCR-ABL T315I
MDM4		ABL1	BCR-ABL T315I
MEN1		ABL1	BCR-ABL T315I
MERTK		ABL1	BCR-ABL T315I
MET		ABL1	BCR-ABL T315I
MGMT		ABL1	BCR-ABL T315I
MIR218-1		ABL1	BCR-ABL T315I
MITF		ABL1	BCR-ABL T315I
MKI67		ABL1	BCR-ABL T315V
MLH1		ABL1	BCR-ABL V299L
MMP2		ABL1	BCR-ABL V299L
MMP9		ABL1	BCR-ABL V299L
MPL		ABL1	BCR-ABL V299L
MRE11		ABL1	BCR-ABL V299L
MSH2		ABL1	BCR-ABL V299L
MSH6		ABL1	BCR-ABL V299L
MTAP		ABL1	BCR-ABL V299L
MTHFR		ABL1	BCR-ABL V379I
MTOR		ABL1	BCR-ABL V379I
MYB		ABL1	BCR-ABL V379I
MYC		ABL1	BCR-ABL Y253H
MYCL		ABL1	BCR-ABL Y253H
MYCN		ABL1	BCR-ABL Y253H
MYD88		ABL1	BCR-ABL Y253H
NAPRT		ABL1	BCR-ABL Y253H
NBN		ABL1	BCR-ABL Y253H
NCOA2		ABL1	BCR-ABL Y253H
NCOA3		ABL1	BCR-ABL Y253H
NECTIN4		ABL1	BCR-ABL Y253H
NEDD9		ABL1	C475V
NF1		ABL1	C475V
NF2		ABL1	D421G
NFE2L2		ABL1	E279K
NOTCH1		ABL1	E292V
NOTCH3		ABL1	ETV6-ABL1
NPM1		ABL1	FOXP1-ABL1
NQO1		ABL1	G340L
NR2F2		ABL1	L298V
NRAS		ABL1	M343T
NRG1		ABL1	N336S
NT5C2		ABL1	N336S
NT5E		ABL1	Non-P-Loop Mutation
NTRK1		ABL1	Non-P-Loop Mutation
NTRK2		ABL1	P-Loop Mutation
NTRK3		ABL1	P-Loop Mutation
NUDT15		ABL1	Q300R
NUP98		ABL1	Q300R
PALB2		ABL1	R351W
PAPPA2		ABL1	R351W
PARP1		ABL1	SNX2-ABL1 Fusion
PAX5		ABL1	SNX2-ABL1 Fusion
PAX8		ABL1	SNX2-ABL1 Fusion
PBK		ABL1	SNX2-ABL1 Fusion
PBLD		ABL1	TKD MUTATION
PBRM1		ABL1	TKD MUTATION
PDCD1LG2		ABL1	TKD MUTATION
PDCD4		ABL1	TKD MUTATION
PDGFB		ABL1	Y253F
PDGFRA		ABL1	Y253F
PDGFRB		ABL1	Y253F
PGR		ABL1	Y253F
PIK3CA		ABL2	ABL2 fusions
PIK3R1		ACTA1	EXPRESSION
PIK3R2		ACVR1	G328E
PIM1		ACVR1	G328V
PLCG2		ACVR1	G328V
PML		ACVR1	Gain-of-Function
PMS2		AGR2	EXPRESSION
POLD1		AKT1	E17K
POLE		AKT1	E17K
POLE4		AKT1	E17K
POT1		AKT1	E17K
POU5F1		AKT1	E17K
PPP1R15A		AKT1	OVEREXPRESSION
PRDM1		AKT1	Q79K
PREX2		AKT1	Q79K
PRKAA2		AKT1	Q79K
PRKACA		AKT2	AMPLIFICATION
PRKCB		AKT2	EXPRESSION
PRKN		AKT3	E17K
PRNCR1		AKT3	OVEREXPRESSION
PROM1		AKT3	OVEREXPRESSION
PRPS1		AKT3	OVEREXPRESSION
PSMB8		ALCAM	EXPRESSION
PSMD4		ALDH1A2	EXPRESSION
PTCH1		ALDH1A2	EXPRESSION
PTEN		ALDH1A2	UNDEREXPRESSION
PTGS2		ALK	ALK FUSION F1245C
PTK2B		ALK	ALK FUSION F1245C
PTP4A3		ALK	ALK FUSION F1245C
PTPN11		ALK	ALK FUSION G1202R
PTPN12		ALK	ALK FUSION G1202R
PTPN6		ALK	ALK FUSION G1202R
PTPRB		ALK	ALK FUSION G1202R
PTPRD		ALK	ALK FUSION G1202R
PTPRF		ALK	ALK FUSION G1202R
PTPRT		ALK	ALK FUSION G1269A
PTTG1		ALK	ALK FUSION G1269A
PXDNL		ALK	ALK FUSION G1269A
RABL3		ALK	ALK FUSION G1269A
RAC1		ALK	ALK FUSION I1171
RAD23B		ALK	ALK FUSION I1171
RAD50		ALK	ALK FUSION I1171
RAD51D		ALK	ALK FUSION I1171
RAF1		ALK	ALK FUSION I1171
RASA1		ALK	ALK FUSION I1171
RB1		ALK	ALK FUSION I1171
RCSD1		ALK	ALK FUSIONS
REL		ALK	ALK FUSIONS
RET		ALK	ALK FUSIONS
RHEB		ALK	ALK FUSIONS
RHOA		ALK	ALK FUSIONS
RICTOR		ALK	ALK FUSIONS
RIT1		ALK	ALK FUSIONS
ROBO4		ALK	ALK FUSIONS
ROS1		ALK	ALK FUSIONS
RPS6		ALK	ALK FUSIONS
RRM1		ALK	ALK FUSIONS
RRM2		ALK	ALK FUSIONS
RSF1		ALK	ALK FUSIONS
RUNX1		ALK	ALK FUSIONS
SCN8A		ALK	ALK FUSIONS
SDHB		ALK	ALK FUSIONS
SETBP1		ALK	ALK FUSIONS
SF3B1		ALK	ALK FUSIONS
SGK1		ALK	ALK FUSIONS
SH2B3		ALK	ALK FUSIONS
SIRT1		ALK	ALK FUSIONS
SLCO1B1		ALK	ALK FUSIONS
SLFN11		ALK	ALK FUSIONS
SMAD4		ALK	ALK FUSIONS
SMARCA4		ALK	ALK FUSIONS
SMARCB1		ALK	ALK FUSIONS
SMO		ALK	ALK FUSIONS
SOX10		ALK	ALK FUSIONS
SPHK1		ALK	ALTERNATIVE TRANSCRIPT (ATI)
SPRY2		ALK	ALTERNATIVE TRANSCRIPT (ATI)
SRSF2		ALK	CAD-ALK
SSX1		ALK	CLTC-ALK
SSX2		ALK	CLTC-ALK
SSX4		ALK	CLTC-ALK
STAG2		ALK	DEL4-11
STAG3		ALK	EML4-ALK
STAT1		ALK	EML4-ALK
STAT3		ALK	EML4-ALK
STAT6		ALK	EML4-ALK
STK11		ALK	EML4-ALK
STMN1		ALK	EML4-ALK
SUFU		ALK	EML4-ALK
SULT1E1		ALK	EML4-ALK V1180L
SYK		ALK	EML4-ALK V1180L
TACSTD2		ALK	EML4-ALK V1180L
TBK1		ALK	EML4-ALK V1180L
TEK		ALK	EML4-ALK V1180L
TERT		ALK	EML4-ALK AMPLIFICATION
TET2		ALK	EML4-ALK AMPLIFICATION
TFF3		ALK	EML4-ALK AMPLIFICATION
TGFA		ALK	EML4-ALK C1156Y
TGFBR3		ALK	EML4-ALK C1156Y
THBS2		ALK	EML4-ALK C1156Y
TIMP1		ALK	EML4-ALK C1156YüL1196M
TLK2		ALK	EML4-ALK C1156YüL1198F
TMPRSS2		ALK	EML4-ALK C1156YüL1198F
TOP1		ALK	EML4-ALK E2;A20
TOP2A		ALK	EML4-ALK E2;A20
TP53		ALK	EML4-ALK E20;A20
TPT1		ALK	EML4-ALK E20;A20
TSC1		ALK	EML4-ALK E20;A20
TSC2		ALK	EML4-ALK E20;A20
TSPYL1		ALK	EML4-ALK E6;A20
TTF1		ALK	EML4-ALK E6;A20
TUBB3		ALK	EML4-ALK E6;A20
TYMS		ALK	EML4-ALK E6;A20
U2AF1		ALK	EML4-ALK E6;A20
UGT1A		ALK	EML4-ALK E6;A20
UGT1A1		ALK	EML4-ALK E6;A20
VEGFA		ALK	EML4-ALK G1269A
VEGFC		ALK	EML4-ALK G1269A
VHL		ALK	EML4-ALK I1171S
VPS37A		ALK	EML4-ALK L1152R
WEE1		ALK	EML4-ALK L1196M
WNT11		ALK	EML4-ALK L1196M
WT1		ALK	EML4-ALK L1196M
WWTR1		ALK	EML4-ALK L1196M
XRCC1		ALK	EML4-ALK S1206Y
YAP1		ALK	EML4-ALK S1206Y
ZEB1		ALK	EML4-ALK T1151INST
ZNF217		ALK	EML4-ALK T1151INST
ZRSR2		ALK	EML4-ALK T1151INST
		ALK	EML4-ALK T1151INST
		ALK	F1174L
		ALK	F1174L
		ALK	F1174L
		ALK	F1174L
		ALK	F1174L
		ALK	F1174L
		ALK	F1174L
		ALK	F1174L
		ALK	F1174L
		ALK	F1245C
		ALK	F1245C
		ALK	F1245V
		ALK	HIP1-ALK I1171N
		ALK	MUTATION
		ALK	NPM-ALK
		ALK	NPM-ALK
		ALK	NPM-ALK
		ALK	R1275Q
		ALK	R1275Q
		ALK	R1275Q
		ALK	R1275Q
		ALK	R1275Q
		ALK	R1275Q
		ALK	RANBP2-ALK
		APC	MUTATION
		APC	MUTATION
		AR	F877L
		AR	MUTATION
		AR	OVEREXPRESSION
		AR	SPLICE VARIANT 7
		AR	W742
		ARAF	S214C
		ARAF	S214C
		ARAF	S214C
		ARAF	S490T
		AREG	EXPRESSION
		AREG	EXPRESSION
		AREG	EXPRESSION
		AREG	EXPRESSION
		AREG	EXPRESSION
		ARID1A	LOSS-OF-FUNCTION
		ARID1A	LOSS-OF-FUNCTION
		ARID1A	P1175FS*5
		ARID1A	Q456*
		ARID1A	UNDEREXPRESSION
		ARID1A	UNDEREXPRESSION
		ARID1A	UNDEREXPRESSION
		ASNS	AMPLIFICATION
		ASS1	LOSS
		ASS1	LOSS
		ASXL1	EXON 12 MUTATION
		ASXL1	MUTATION
		ASXL1	MUTATION
		ASXL1	MUTATION
		ASXL1	MUTATION
		ASXL1	MUTATION
		ASXL1	MUTATION
		ATM	MUTATION
		ATM	MUTATION
		ATM	MUTATION
		ATM	MUTATION
		ATM	MUTATION
		ATM	MUTATION
		ATM	MUTATION
		ATM	N2875H
		ATM	UNDEREXPRESSION
		ATM	UNDEREXPRESSION
		ATM	UNDEREXPRESSION
		ATM	UNDEREXPRESSION
		ATM	UNDEREXPRESSION
		ATM	V2288FS*1
		ATR	I774FS
		ATRX	DELETION
		ATRX	UNDEREXPRESSION
		ATRX	UNDEREXPRESSION
		AURKA	AMPLIFICATION
		AURKA	EXPRESSION
		AURKA	EXPRESSION
		AURKA	OVEREXPRESSION
		AURKA	OVEREXPRESSION
		AURKA	OVEREXPRESSION
		AXL	EXPRESSION
		B2M	S14FS
		B4GALT1	EXPRESSION
		BAP1	ALTERNATIVE TRANSCRIPT (ATI)
		BAP1	EXPRESSION
		BAP1	MUTATION
		BAP1	MUTATION
		BAP1	MUTATION
		BAP1	MUTATION
		BAP1	MUTATION
		BARD1	LOSS-OF-FUNCTION
		BCL2	EXPRESSION
		BCL2	EXPRESSION
		BCL2	IGH-BCL2
		BCL2	MUTATION
		BCL2L11	DELETION POLYMORPHISM
		BCL2L11	DELETION POLYMORPHISM
		BCOR	MUTATION
		BIRC3	TRUNCATING MUTATION
		BIRC5	NUCLEAR EXPRESSION
		BIRC5	OVEREXPRESSION
		BIRC7	AMPLIFICATION
		BRAF	A598V
		BRAF	AGK-BRAF
		BRAF	AGK-BRAF
		BRAF	AKAP9-BRAF
		BRAF	AMPLIFICATION
		BRAF	AMPLIFICATION
		BRAF	BRAF-CUL1
		BRAF	CUX1-BRAF
		BRAF	D594A
		BRAF	D594G
		BRAF	D594G
		BRAF	D594G
		BRAF	D594G
		BRAF	D594G
		BRAF	D594G
		BRAF	D594G
		BRAF	D594G
		BRAF	D594K
		BRAF	D594K
		BRAF	D594V
		BRAF	DEL 485-490
		BRAF	EXON 15 MUTATION
		BRAF	EXON 15 MUTATION
		BRAF	G464V
		BRAF	G466V
		BRAF	G466V
		BRAF	G466V
		BRAF	G466V
		BRAF	G469A
		BRAF	G469E
		BRAF	G469E
		BRAF	G496A
		BRAF	G596C
		BRAF	G596R
		BRAF	G606E
		BRAF	intron 10 rearrangement
		BRAF	intron 10 rearrangement
		BRAF	intron 9 rearrangement
		BRAF	intron 9 rearrangement
		BRAF	K483M
		BRAF	K601E
		BRAF	KIAA1549-BRAF
		BRAF	KIAA1549-BRAF
		BRAF	KIAA1549-BRAF
		BRAF	KIAA1549-BRAF
		BRAF	KIAA1549-BRAF
		BRAF	KIAA1549-BRAF
		BRAF	KIAA1549-BRAF
		BRAF	L505H
		BRAF	L505H
		BRAF	L597Q
		BRAF	L597Q
		BRAF	L597Q
		BRAF	L597R
		BRAF	L597R
		BRAF	L597S
		BRAF	L597S
		BRAF	L597V
		BRAF	MACF1-BRAF Fusion
		BRAF	MUTATION
		BRAF	MUTATION
		BRAF	MUTATION
		BRAF	MUTATION
		BRAF	MUTATION
		BRAF	MUTATION
		BRAF	MUTATION
		BRAF	MUTATION
		BRAF	MUTATION
		BRAF	MUTATION
		BRAF	MUTATION
		BRAF	N486_P490del
		BRAF	N581S
		BRAF	Non-V600
		BRAF	Non-V600
		BRAF	NRF1-BRAF
		BRAF	P731T
		BRAF	PAPSS1-BRAF
		BRAF	PAPSS1-BRAF
		BRAF	PPFIBP2-BRAF
		BRAF	TRIM24-BRAF
		BRAF	TRIM24-BRAF
		BRAF	V600
		BRAF	V600
		BRAF	V600
		BRAF	V600
		BRAF	V600
		BRAF	V600
		BRAF	V600
		BRAF	V600
		BRAF	V600
		BRAF	V600
		BRAF	V600
		BRAF	V600
		BRAF	V600
		BRAF	V600
		BRAF	V600
		BRAF	V600
		BRAF	V600
		BRAF	V600
		BRAF	V600
		BRAF	V600
		BRAF	V600
		BRAF	V600
		BRAF	V600
		BRAF	V600D
		BRAF	V600D
		BRAF	V600D
		BRAF	V600D
		BRAF	V600D
		BRAF	V600E
		BRAF	V600E
		BRAF	V600E
		BRAF	V600E
		BRAF	V600E
		BRAF	V600E
		BRAF	V600E
		BRAF	V600E
		BRAF	V600E
		BRAF	V600E
		BRAF	V600E
		BRAF	V600E
		BRAF	V600E
		BRAF	V600E
		BRAF	V600E
		BRAF	V600E
		BRAF	V600E
		BRAF	V600E
		BRAF	V600E
		BRAF	V600E
		BRAF	V600E
		BRAF	V600E
		BRAF	V600E
		BRAF	V600E
		BRAF	V600E
		BRAF	V600E
		BRAF	V600E
		BRAF	V600E
		BRAF	V600E
		BRAF	V600E
		BRAF	V600E
		BRAF	V600E
		BRAF	V600E
		BRAF	V600E
		BRAF	V600E
		BRAF	V600E
		BRAF	V600E
		BRAF	V600E
		BRAF	V600E
		BRAF	V600E
		BRAF	V600E
		BRAF	V600E
		BRAF	V600E
		BRAF	V600E
		BRAF	V600E
		BRAF	V600E
		BRAF	V600E
		BRAF	V600E
		BRAF	V600E
		BRAF	V600E
		BRAF	V600E
		BRAF	V600E
		BRAF	V600E
		BRAF	V600E
		BRAF	V600E
		BRAF	V600E
		BRAF	V600E
		BRAF	V600E
		BRAF	V600E
		BRAF	V600E
		BRAF	V600E
		BRAF	V600E
		BRAF	V600E
		BRAF	V600E
		BRAF	V600E
		BRAF	V600E
		BRAF	V600E
		BRAF	V600E
		BRAF	V600E
		BRAF	V600E
		BRAF	V600E
		BRAF	V600E
		BRAF	V600E
		BRAF	V600E
		BRAF	V600E
		BRAF	V600E
		BRAF	V600E
		BRAF	V600E
		BRAF	V600E
		BRAF	V600E
		BRAF	V600E AMPLIFICATION
		BRAF	V600E/K AMPLIFICATION
		BRAF	V600E+V600M
		BRAF	V600K
		BRAF	V600K
		BRAF	V600K
		BRAF	V600K
		BRAF	V600K
		BRAF	V600K
		BRAF	V600K
		BRAF	V600K
		BRAF	WASFL-BRAF Fusion
		BRAF	WILD TYPE
		BRAF	ZKSCAN1-BRAF
		BRCA1	Alu insertion
		BRCA1	C61G
		BRCA1	C64Y
		BRCA1	D1692N
		BRCA1	E1559K
		BRCA1	EXPRESSION
		BRCA1	LOSS-OF-FUNCTION
		BRCA1	LOSS-OF-FUNCTION
		BRCA1	LOSS-OF-FUNCTION
		BRCA1	LOSS-OF-FUNCTION
		BRCA1	LOSS-OF-FUNCTION
		BRCA1	LOSS-OF-FUNCTION
		BRCA1	LOSS-OF-FUNCTION
		BRCA1	LOSS-OF-FUNCTION
		BRCA1	M1I
		BRCA1	M1V
		BRCA1	MUTATION
		BRCA1	MUTATION
		BRCA1	MUTATION
		BRCA1	MUTATION
		BRCA1	MUTATION
		BRCA1	MUTATION
		BRCA1	MUTATION
		BRCA1	MUTATION
		BRCA1	MUTATION
		BRCA1	MUTATION
		BRCA1	MUTATION
		BRCA1	MUTATION
		BRCA1	MUTATION
		BRCA1	MUTATION
		BRCA1	MUTATION
		BRCA1	P968FS
		BRCA1	P968FS
		BRCA1	Q1467*
		BRCA1	R1443*
		BRCA1	R1495M
		BRCA1	R71G
		BRCA1	R71K
		BRCA1	UNDEREXPRESSION
		BRCA1	W1815X
		BRCA2	D3095E
		BRCA2	LOSS-OF-FUNCTION
		BRCA2	LOSS-OF-FUNCTION
		BRCA2	LOSS-OF-FUNCTION
		BRCA2	LOSS-OF-FUNCTION
		BRCA2	LOSS-OF-FUNCTION
		BRCA2	LOSS-OF-FUNCTION
		BRCA2	LOSS-OF-FUNCTION
		BRCA2	LOSS-OF-FUNCTION
		BRCA2	LOSS-OF-FUNCTION
		BRCA2	M1I
		BRCA2	M1R
		BRCA2	MUTATION
		BRCA2	MUTATION
		BRCA2	MUTATION
		BRCA2	MUTATION
		BRCA2	MUTATION
		BRCA2	MUTATION
		BRCA2	MUTATION
		BRCA2	MUTATION
		BRCA2	MUTATION
		BRCA2	MUTATION
		BRCA2	MUTATION
		BRCA2	MUTATION
		BRCA2	MUTATION
		BRCA2	MUTATION
		BRCA2	MUTATION
		BRCA2	R2336H
		BRCA2	R2336P
		BRCA2	TRUNCATING MUTATION
		BRCA2	V159M
		BRCA2	V211I
		BRCA2	V211L
		BRD4	BRD4-NUTM1
		BRD4	BRD4-NUTM1
		BRD4	BRD4-NUTM1
		BTK	C481S
		BTK	C481S
		BTK	MUTATION
		BTK	T316A
		CALR	EXON 9 FRAMESHIFT
		CALR	EXON 9 FRAMESHIFT
		CALR	EXON 9 FRAMESHIFT
		CALR	MUTATION
		CASP8	D302H
		CASP8	EXPRESSION
		CBFB	CBFB-MYH11
		CBLB	RS2305035
		CBLC	EXPRESSION
		CCND1	AMPLIFICATION
		CCND1	AMPLIFICATION
		CCND1	AMPLIFICATION
		CCND1	AMPLIFICATION
		CCND1	AMPLIFICATION
		CCND1	AMPLIFICATION
		CCND1	EXPRESSION
		CCND1	EXPRESSION
		CCND1	OVEREXPRESSION
		CCND1	OVEREXPRESSION
		CCND1	OVEREXPRESSION
		CCND1	OVEREXPRESSION
		CCND1	OVEREXPRESSION
		CCND1	OVEREXPRESSION
		CCND1	OVEREXPRESSION
		CCND2	OVEREXPRESSION
		CCND2	OVEREXPRESSION
		CCND2	OVEREXPRESSION
		CCND2	OVEREXPRESSION
		CCND2	PROMOTER DEMETHYLATION
		CCND3	LOSS
		CCNE1	AMPLIFICATION
		CCNE1	AMPLIFICATION
		CCNE1	AMPLIFICATION
		CCNE1	OVEREXPRESSION
		CCNE1	OVEREXPRESSION
		CCNE1	OVEREXPRESSION
		CCNE1	OVEREXPRESSION
		CD274	EXPRESSION
		CD274	EXPRESSION
		CD274	EXPRESSION
		CD274	EXPRESSION
		CD274	EXPRESSION
		CD274	EXPRESSION
		CD274	EXPRESSION
		CD274	EXPRESSION
		CD274	EXPRESSION
		CD274	EXPRESSION
		CD274	EXPRESSION
		CD274	EXPRESSION
		CD274	EXPRESSION
		CD274	EXPRESSION
		CD274	EXPRESSION
		CD274	EXPRESSION
		CD274	EXPRESSION
		CD274	EXPRESSION
		CD274	EXPRESSION
		CD274	EXPRESSION
		CD274	EXPRESSION
		CD44	ISOFORM EXPRESSION
		CDH1	MUTATION
		CDK12	LOSS-OF-FUNCTION
		CDK4	AMPLIFICATION
		CDK4	AMPLIFICATION
		CDK4	EXPRESSION
		CDK4	EXPRESSION
		CDK4	R24C
		CDK6	OVEREXPRESSION
		CDK6	OVEREXPRESSION
		CDKN1A	EXPRESSION
		CDKN1B	CYTOPLASMIC MISLOCALIZATION
		CDKN1B	EXPRESSION
		CDKN2A	DELETION
		CDKN2A	LOSS
		CDKN2A	LOSS
		CDKN2A	LOSS
		CDKN2A	LOSS
		CDKN2A	LOSS
		CDKN2A	LOSS
		CDKN2A	LOSS
		CDKN2A	MUTATION
		CDKN2A	MUTATION
		CDKN2A	p16 EXPRESSION
		CDKN2A	p16 EXPRESSION
		CDKN2A	p16 EXPRESSION
		CDKN2A	p16 EXPRESSION
		CDKN2A	p16 EXPRESSION
		CDKN2A	p16 EXPRESSION
		CDKN2A	p16 EXPRESSION
		CDKN2A	p16 EXPRESSION
		CDKN2A	p16 EXPRESSION
		CDKN2A	p16 EXPRESSION
		CDKN2A	PROMOTER HYPERMETHYLATION
		CDKN2A	RS3814960
		CDKN2B	LOSS
		CDKN2B	LOSS
		CDKN2B	METHYLATION
		CDX2	EXPRESSION
		CEBPA	BIALLELIC INACTIVATION
		CEBPA	MUTATION
		CEBPA	MUTATION
		CEBPA	MUTATION
		CEBPA	MUTATION
		CEBPA	MUTATION
		CEBPA	MUTATION
		CEBPA	N-TERMINAL FRAME SHIFT
		CFLAR	EXPRESSION
		CHEK1	OVEREXPRESSION
		CHEK2	1100DELC
		CHEK2	I157T
		CHEK2	IVS2+1G>A
		CHEK2	LOSS-OF-FUNCTION
		CHEK2	R474C c.1420C>T
		CIP2A	EXPRESSION
		CIP2A	UNDEREXPRESSION
		CRBN	MUTATION
		CRLF2	CRLF2-IGH fusion
		CSF1R	MEF2D-CSF1R
		CSF3R	MUTATION
		CSF3R	MUTATION
		CSF3R	T618I
		CSF3R	T618I
		CTAG1B	OVEREXPRESSION
		CTAG2	OVEREXPRESSION
		CTLA4	CTLA4-CD28
		CTNNB1	ACTIVATING MUTATION
		CTNNB1	S45F
		CTNNB1	S45F
		CTNNB1	S45F
		CTNNB1	S45F
		CTNNB1	S45P
		CTNNB1	S45P
		CTNNB1	S45P
		CTNNB1	T41A
		CTNNB1	T41A
		CTNNB1	T41A
		CXCR4	EXPRESSION
		CYP2D6	LOSS-OF-FUNCTION
		DCC	EXPRESSION
		DDIT3	EWSR1-DDIT3
		DDIT3	FUS-DDIT3
		DDR2	G253C
		DDR2	G505S
		DDR2	G774V
		DDR2	I638F
		DDR2	L239R
		DDR2	L63V
		DDR2	S768R
		DDX41	R164W
		DDX43	OVEREXPRESSION
		DEFA1	EXPRESSION
		DICER1	D1709E
		DICER1	D1709E
		DICER1	D1709G
		DICER1	D1709G
		DICER1	D1709N
		DICER1	D1709N
		DICER1	D1709N
		DICER1	E1705K
		DICER1	E1813Q
		DICER1	E1813Q
		DKK1	NUCLEAR EXPRESSION
		DNMT1	EXPRESSION
		DNMT1	EXPRESSION
		DNMT3A	MUTATION
		DNMT3A	MUTATION
		DNMT3A	MUTATION
		DNMT3A	MUTATION
		DNMT3A	MUTATION
		DNMT3A	MUTATION
		DNMT3A	MUTATION
		DNMT3A	R882
		DNMT3A	R882
		DNMT3A	R882
		DNMT3A	R882
		DNMT3A	R882
		DNMT3A	R882
		DNMT3A	R882
		DNMT3A	R882
		DNMT3A	R882
		DNMT3A	R882
		DNMT3A	R882
		DNMT3A	R882
		DNMT3A	R882
		DNMT3A	R882
		DNMT3A	R882
		DNMT3A	R882
		DNMT3A	R882
		DNMT3A	R882
		DNMT3A	R882
		DNMT3A	R882
		DNMT3A	R882
		DNMT3A	R882
		DNMT3A	R882
		DNMT3A	R882
		DNMT3A	R882
		DNMT3A	R882
		DNMT3A	R882
		DNMT3A	R882
		DPYD	DPYD*13 HOMOZYGOSITY
		DPYD	DPYD*2A HOMOZYGOSITY
		DPYD	EXON 11-19 DELETION
		DPYD	RS67376798 HOMOZYGOSITY
		DUSP6	EXPRESSION
		DUX4	DUX4 FUSIONS
		DUX4	DUX4 FUSIONS
		ECSCR	EXPRESSION
		EGF	EXPRESSION
		EGFR	A289V
		EGFR	A763_Y764insFQEA
		EGFR	A767_V769dupASV
		EGFR	A864T
		EGFR	AMPLIFICATION
		EGFR	AMPLIFICATION
		EGFR	AMPLIFICATION
		EGFR	AMPLIFICATION
		EGFR	AMPLIFICATION
		EGFR	AMPLIFICATION
		EGFR	AMPLIFICATION
		EGFR	AMPLIFICATION
		EGFR	AMPLIFICATION
		EGFR	C797S
		EGFR	C797S
		EGFR	C797Y
		EGFR	COPY NUMBER VARIATION
		EGFR	COPY NUMBER VARIATION
		EGFR	COPY NUMBER VARIATION
		EGFR	D761Y
		EGFR	D770_N771insGL
		EGFR	D770_N771insGT
		EGFR	D770_N771insGY
		EGFR	D770_N771insSVD
		EGFR	E734Q
		EGFR	E746G
		EGFR	E868G
		EGFR	Ex19 del L858R
		EGFR	Ex19 del L858R
		EGFR	Ex19 del L858R
		EGFR	EXON 18 OVEREXPRESSION
		EGFR	EXON 19 DELETION
		EGFR	EXON 19 DELETION
		EGFR	EXON 19 DELETION
		EGFR	EXON 19 DELETION
		EGFR	EXON 19 DELETION
		EGFR	EXON 19 DELETION
		EGFR	EXON 19 DELETION
		EGFR	EXON 19 DELETION
		EGFR	EXON 19 DELETION
		EGFR	EXON 19 DELETION
		EGFR	EXON 19 DELETION
		EGFR	EXON 19 DELETION
		EGFR	EXON 19 DELETION
		EGFR	EXON 19 DELETION
		EGFR	EXON 19 DELETION
		EGFR	EXON 19 DELETION
		EGFR	EXON 20 INSERTION
		EGFR	EXON 20 INSERTION
		EGFR	EXON 4 DELETION
		EGFR	EXPRESSION
		EGFR	EXPRESSION
		EGFR	EXPRESSION
		EGFR	EXPRESSION
		EGFR	EXPRESSION
		EGFR	EXPRESSION
		EGFR	G465R
		EGFR	G465R
		EGFR	G719
		EGFR	G719
		EGFR	G719A
		EGFR	G719A
		EGFR	G719D
		EGFR	G719S
		EGFR	G719S
		EGFR	G719S
		EGFR	G719S
		EGFR	G724S
		EGFR	Gain-of-function
		EGFR	H773_V774insH
		EGFR	H773_V774insNPH
		EGFR	K467T
		EGFR	K467T
		EGFR	K757R
		EGFR	K806E
		EGFR	L747_P753delinsS
		EGFR	L747P
		EGFR	L838P
		EGFR	L838V
		EGFR	L858R
		EGFR	L858R
		EGFR	L858R
		EGFR	L858R
		EGFR	L858R
		EGFR	L858R
		EGFR	L858R
		EGFR	L858R
		EGFR	L858R
		EGFR	L858R
		EGFR	L858R
		EGFR	L858R
		EGFR	L858R
		EGFR	L858R
		EGFR	L858R
		EGFR	L858R
		EGFR	L858R
		EGFR	L858R
		EGFR	L858R
		EGFR	L858R
		EGFR	L858R
		EGFR	L858R
		EGFR	L858R
		EGFR	L858R
		EGFR	L858R
		EGFR	L858R
		EGFR	L858R
		EGFR	L858R
		EGFR	L858R
		EGFR	L858R
		EGFR	L858R
		EGFR	L858R
		EGFR	L858R
		EGFR	L858R
		EGFR	L858R
		EGFR	L858R
		EGFR	L858R
		EGFR	L861
		EGFR	L861Q
		EGFR	L861Q
		EGFR	L861R
		EGFR	M766_A767insAI
		EGFR	MUTATION
		EGFR	MUTATION
		EGFR	MUTATION
		EGFR	MUTATION
		EGFR	MUTATION
		EGFR	MUTATION
		EGFR	MUTATION
		EGFR	MUTATION
		EGFR	MUTATION
		EGFR	MUTATION
		EGFR	MUTATION
		EGFR	MUTATION
		EGFR	MUTATION
		EGFR	MUTATION
		EGFR	MUTATION
		EGFR	N826S
		EGFR	N826Y
		EGFR	N842S
		EGFR	OVEREXPRESSION
		EGFR	OVEREXPRESSION
		EGFR	OVEREXPRESSION
		EGFR	OVEREXPRESSION
		EGFR	OVEREXPRESSION
		EGFR	OVEREXPRESSION
		EGFR	OVEREXPRESSION
		EGFR	OVEREXPRESSION
		EGFR	P753S
		EGFR	P772_H773insYNP
		EGFR	P772_V774insPHV
		EGFR	R108K
		EGFR	R451C
		EGFR	R705K
		EGFR	R776C
		EGFR	R831H
		EGFR	RARE EGRF MUT
		EGFR	RARE EX 18-21 MUT
		EGFR	RARE EX 18-21 MUT
		EGFR	S492R
		EGFR	S492R
		EGFR	S492R
		EGFR	S492R
		EGFR	S720
		EGFR	S768I
		EGFR	S768I
		EGFR	S768I
		EGFR	S768I
		EGFR	S768I
		EGFR	T263P
		EGFR	T785A
		EGFR	T790M
		EGFR	T790M
		EGFR	T790M
		EGFR	T790M
		EGFR	T790M
		EGFR	T790M
		EGFR	T790M
		EGFR	T790M
		EGFR	T790M
		EGFR	T790M
		EGFR	T790M
		EGFR	T790M
		EGFR	T790M
		EGFR	T790M
		EGFR	T790M
		EGFR	T790M
		EGFR	T790M
		EGFR	T790M
		EGFR	T790M
		EGFR	T790M
		EGFR	T790M
		EGFR	T790M
		EGFR	T790M
		EGFR	T790M
		EGFR	T790M
		EGFR	T790M
		EGFR	T790M
		EGFR	T790M
		EGFR	T790M
		EGFR	T790M
		EGFR	T847I
		EGFR	V742A
		EGFR	V769_770insASV
		EGFR	V774A
		EGFR	V774M
		EGFR	V834I
		EGFR	V851I
		EGFR	VIII
		EGFR	VIII
		EGFR	VIII
		EGFR	VIII
		EGFR	VIII
		EGFR	VIII
		EGFR	VIII
		EGFR	W731L
		EGFR	WILDTYPE
		EGFR	Y1092 PHOSPHORYLATION
		EGFR	Y764_V765insHH
		EGFR	Y801H
		EIF1AX	MUTATION
		EIF4EBP1	PHOSPHORYLATION
		EIF4EBP1	PHOSPHORYLATION
		EPAS1	OVEREXPRESSION
		EPAS1	OVEREXPRESSION
		EPCAM	3' EXON DELETION
		EPHB4	EXPRESSION
		ERBB2	AMPLIFICATION
		ERBB2	AMPLIFICATION
		ERBB2	AMPLIFICATION
		ERBB2	AMPLIFICATION
		ERBB2	AMPLIFICATION
		ERBB2	AMPLIFICATION
		ERBB2	AMPLIFICATION
		ERBB2	AMPLIFICATION
		ERBB2	AMPLIFICATION
		ERBB2	AMPLIFICATION
		ERBB2	AMPLIFICATION
		ERBB2	AMPLIFICATION
		ERBB2	AMPLIFICATION
		ERBB2	AMPLIFICATION
		ERBB2	AMPLIFICATION
		ERBB2	AMPLIFICATION
		ERBB2	AMPLIFICATION
		ERBB2	AMPLIFICATION
		ERBB2	AMPLIFICATION
		ERBB2	AMPLIFICATION
		ERBB2	AMPLIFICATION
		ERBB2	AMPLIFICATION
		ERBB2	AMPLIFICATION
		ERBB2	AMPLIFICATION
		ERBB2	AMPLIFICATION
		ERBB2	AMPLIFICATION
		ERBB2	AMPLIFICATION
		ERBB2	AMPLIFICATION
		ERBB2	AMPLIFICATION
		ERBB2	AMPLIFICATION
		ERBB2	AMPLIFICATION
		ERBB2	AMPLIFICATION
		ERBB2	AMPLIFICATION
		ERBB2	AMPLIFICATION
		ERBB2	AMPLIFICATION
		ERBB2	AMPLIFICATION
		ERBB2	AMPLIFICATION
		ERBB2	AMPLIFICATION
		ERBB2	AMPLIFICATION
		ERBB2	AMPLIFICATION
		ERBB2	AMPLIFICATION
		ERBB2	AMPLIFICATION
		ERBB2	AMPLIFICATION
		ERBB2	AMPLIFICATION
		ERBB2	AMPLIFICATION
		ERBB2	AMPLIFICATION
		ERBB2	AMPLIFICATION
		ERBB2	AMPLIFICATION
		ERBB2	AMPLIFICATION
		ERBB2	AMPLIFICATION
		ERBB2	AMPLIFICATION
		ERBB2	AMPLIFICATION
		ERBB2	AMPLIFICATION
		ERBB2	AMPLIFICATION
		ERBB2	AMPLIFICATION
		ERBB2	AMPLIFICATION
		ERBB2	AMPLIFICATION
		ERBB2	AMPLIFICATION
		ERBB2	AMPLIFICATION
		ERBB2	AMPLIFICATION
		ERBB2	AMPLIFICATION
		ERBB2	D769H
		ERBB2	D769Y
		ERBB2	DEL 755-759
		ERBB2	G309A
		ERBB2	G776L
		ERBB2	G778_P780DUP
		ERBB2	G778_P780DUP
		ERBB2	H878Y
		ERBB2	KINASE DOMAIN MUTATION
		ERBB2	KINASE DOMAIN MUTATION
		ERBB2	L755S
		ERBB2	L755S
		ERBB2	L755S
		ERBB2	L755S
		ERBB2	L755W
		ERBB2	L866M
		ERBB2	M774DELINSWLV
		ERBB2	MUTATION
		ERBB2	MUTATION
		ERBB2	MUTATION
		ERBB2	N857S
		ERBB2	OVEREXPRESSION
		ERBB2	OVEREXPRESSION
		ERBB2	OVEREXPRESSION
		ERBB2	OVEREXPRESSION
		ERBB2	OVEREXPRESSION
		ERBB2	OVEREXPRESSION
		ERBB2	P780INS
		ERBB2	P780INS
		ERBB2	R678Q
		ERBB2	R896C
		ERBB2	S310F/Y
		ERBB2	SERUM LEVELS
		ERBB2	SERUM LEVELS
		ERBB2	T862A
		ERBB2	V773A
		ERBB2	V777L
		ERBB2	V777L
		ERBB2	V842I
		ERBB2	V842I
		ERBB2	Y772_A775DUP
		ERBB2	Y772_A775DUP
		ERBB2	Y772_A775DUP
		ERBB2	Y772_A775DUP
		ERBB2	Y772_A775DUP
		ERBB2	Y772_A775DUP
		ERBB3	EXPRESSION
		ERBB3	EXPRESSION
		ERBB3	G284R
		ERBB3	OVEREXPRESSION
		ERBB3	OVEREXPRESSION
		ERBB3	OVEREXPRESSION
		ERBB3	R103G
		ERBB3	V104M
		ERBB3	V855A
		ERBB4	EXPRESSION
		ERBB4	EXPRESSION
		ERBB4	MUTATION
		ERBB4	NUCLEAR TRANSLOCATION
		ERCC1	EXPRESSION
		ERCC1	EXPRESSION
		ERCC2	K751Q
		ERCC2	K751Q
		ERCC5	RS751402
		EREG	EXPRESSION
		EREG	EXPRESSION
		EREG	EXPRESSION
		ERG	EWSR1-ERG
		ERG	TMPRSS2-ERG
		ERRFI1	E384*
		ESR1	D538G
		ESR1	D538G
		ESR1	D538G
		ESR1	L536Q
		ESR1	L536Q
		ESR1	OVEREXPRESSION
		ESR1	S463P
		ESR1	Y537C
		ESR1	Y537C
		ESR1	Y537N
		ESR1	Y537N
		ESR1	Y537S
		ESR1	Y537S
		ETS2	RS461155
		ETV4	OVEREXPRESSION
		EWSR1	EWSR1-FLI1
		EWSR1	EWSR1-FLI1
		EWSR1	EWSR1-FLI1
		EZH2	INTRON 6 MUTATION
		EZH2	MUTATION
		EZH2	MUTATION
		EZH2	OVEREXPRESSION
		EZH2	Y646
		EZH2	Y646
		EZH2	Y646
		FANCC	LOSS-OF-FUNCTION
		FBXW7	LOSS-OF-FUNCTION
		FBXW7	LOSS-OF-FUNCTION
		FBXW7	MUTATION
		FBXW7	MUTATION
		FCGR2A	H167R
		FCGR2A	H167R
		FCGR2B	I232T
		FCGR3A	F212V
		FCGR3A	F212V
		FGF13	CYTOPLASMIC EXPRESSION
		FGF19	EXPRESSION
		FGF2	EXPRESSION
		FGF3	AMPLIFICATION
		FGFR1	AMPLIFICATION
		FGFR1	AMPLIFICATION
		FGFR1	AMPLIFICATION
		FGFR1	AMPLIFICATION
		FGFR1	AMPLIFICATION
		FGFR1	AMPLIFICATION
		FGFR1	AMPLIFICATION
		FGFR1	AMPLIFICATION
		FGFR1	AMPLIFICATION
		FGFR1	AMPLIFICATION
		FGFR1	AMPLIFICATION
		FGFR1	AMPLIFICATION
		FGFR1	AMPLIFICATION
		FGFR1	AMPLIFICATION
		FGFR1	AMPLIFICATION
		FGFR1	AMPLIFICATION
		FGFR1	AMPLIFICATION
		FGFR1	AMPLIFICATION
		FGFR1	EXPRESSION
		FGFR1	EXPRESSION
		FGFR1	EXPRESSION
		FGFR1	EXPRESSION
		FGFR1	EXPRESSION
		FGFR1	EXPRESSION
		FGFR1	EXPRESSION
		FGFR1	EXPRESSION
		FGFR1	EXPRESSION
		FGFR1	FGFR1 FUSIONS
		FGFR1	FGFR1 FUSIONS
		FGFR1	FGFR1 FUSIONS
		FGFR1	FGFR1OP2-FGFR1
		FGFR1	N546K
		FGFR1	ZNF198-FGFR1
		FGFR2	AMPLIFICATION
		FGFR2	AMPLIFICATION
		FGFR2	FGFR2 fusions
		FGFR2	FGFR2 mutations
		FGFR2	FGFR2-AHCYL1
		FGFR2	FGFR2-AHCYL1
		FGFR2	FGFR2-BICC1
		FGFR2	FGFR2-BICC1
		FGFR2	FGFR2-BICC1
		FGFR2	FGFR2-BICC1
		FGFR2	FGFR2-MGEA5
		FGFR2	FGFR2-TACC3
		FGFR2	FUSION
		FGFR2	FUSION
		FGFR2	MUTATION
		FGFR2	MUTATION
		FGFR2	N550K
		FGFR3	EXPRESSION
		FGFR3	FGFR3 Fusion
		FGFR3	FGFR3-BAIAP2L1
		FGFR3	FGFR3-TACC3
		FGFR3	FGFR3-TACC3
		FGFR3	MUTATION
		FGFR3	MUTATION
		FGFR3	Mutations
		FGFR3	S249C
		FGFR3	Y375C
		FLI1	EWSR1-FLI1
		FLI1	EWSR1-FLI1 Type 1
		FLT3	D835
		FLT3	D835
		FLT3	D835
		FLT3	D835
		FLT3	D835H
		FLT3	D835H/Y
		FLT3	D835V
		FLT3	D835V
		FLT3	D835V
		FLT3	D835V
		FLT3	D835V
		FLT3	D835V
		FLT3	D835V
		FLT3	ITD
		FLT3	ITD
		FLT3	ITD
		FLT3	ITD
		FLT3	ITD
		FLT3	ITD
		FLT3	ITD
		FLT3	ITD
		FLT3	ITD
		FLT3	ITD
		FLT3	ITD
		FLT3	ITD
		FLT3	ITD
		FLT3	ITD
		FLT3	ITD
		FLT3	ITD
		FLT3	ITD
		FLT3	ITD
		FLT3	ITD
		FLT3	ITD
		FLT3	ITD
		FLT3	ITD
		FLT3	ITD
		FLT3	ITD
		FLT3	ITD
		FLT3	ITD
		FLT3	ITD
		FLT3	ITD
		FLT3	ITD
		FLT3	MUTATION
		FLT3	MUTATION
		FLT3	MUTATION
		FLT3	OVEREXPRESSION
		FLT3	T227M
		FLT3	TKD MUTATION
		FLT3	TKD MUTATION
		FLT3	TKD MUTATION
		FLT3	TKD MUTATION
		FLT3	TKD MUTATION
		FLT3	TKD MUTATION
		FLT3	TKD MUTATION
		FNTB	RS11623866
		FOS	OVEREXPRESSION
		FOS	TRUNCATING FUSION
		FOXL2	C134W
		FOXL2	C134W
		FOXO1	PAX3-FOXO1
		FOXO1	PAX7-FOXO1 fusion
		FOXP1	AMPLIFICATION
		FOXP3	EXPRESSION
		GADD45A	rs681673
		GAS6	EXPRESSION
		GAS6	EXPRESSION
		GATA2	EXPRESSION
		GLI1	ACTB-GLI1
		GNA11	MUTATION
		GNA11	MUTATION
		GNA11	MUTATION
		GNA11	MUTATION
		GNA11	Q209
		GNAQ	MUTATION
		GNAQ	MUTATION
		GNAQ	MUTATION
		GNAQ	MUTATION
		GNAQ	Q209
		GNAQ	Q209
		GNAQ	Q209P
		GNAQ	Q209P
		GNAS	R201
		GNAS	R201C
		GNAS	R201H
		GNAS	T393C
		GNAS	T393C
		GNAS	T393C
		GNAS	T393C
		GNAS	T393C
		GNAS	T393C
		GNAS	T393C
		GNAS	T393C
		GNAS	T393C
		GSTP1	DELETION
		GSTP1	I105V
		H3-3A	G34W
		H3-3A	MUTATION
		H3-3B	K36M
		HAVCR2	OVEREXPRESSION
		HAVCR2	OVEREXPRESSION
		HGF	EXPRESSION
		HIF1A	3' UTR Polymorphism
		HIF1A	EXPRESSION
		HIF1A	OVEREXPRESSION
		HIF1A	OVEREXPRESSION
		HLA-C	COPY-NEUTRAL LOSS OF HETEROZYGOSITY
		HLA-DRA	EXPRESSION
		HMOX1	EXPRESSION
		HOXB13	G84E
		HOXB13	G84E
		HRAS	G13D
		HRAS	G13D
		HRAS	G13D
		HRAS	MUTATION
		HRAS	Q61
		HSPA5	EXPRESSION
		HSPB1	EXPRESSION
		HSPH1	NUCLEAR EXPRESSION
		HSPH1	NUCLEAR EXPRESSION
		HSPH1	T17 DELETION
		IDH1	MUTATION
		IDH1	MUTATION
		IDH1	MUTATION
		IDH1	MUTATION
		IDH1	MUTATION
		IDH1	R132
		IDH1	R132
		IDH1	R132
		IDH1	R132
		IDH1	R132
		IDH1	R132
		IDH1	R132
		IDH1	R132
		IDH1	R132
		IDH1	R132
		IDH1	R132
		IDH1	R132C
		IDH1	R132C
		IDH1	R132C
		IDH1	R132C
		IDH1	R132C
		IDH1	R132C
		IDH1	R132C
		IDH1	R132H
		IDH1	R132H
		IDH2	MUTATION
		IDH2	MUTATION
		IDH2	MUTATION
		IDH2	MUTATION
		IDH2	MUTATION
		IDH2	R140
		IDH2	R140
		IDH2	R140
		IDH2	R140
		IDH2	R140
		IDH2	R172
		IDH2	R172
		IDH2	R172
		IDH2	R172
		IDH2	R172
		IDH2	R172K
		IDH2	R172K
		IDH2	R172K
		IGF1R	EXPRESSION
		IGF1R	NUCLEAR EXPRESSION
		IGF2	OVEREXPRESSION
		IGF2	OVEREXPRESSION
		IKZF1	DELETION
		IKZF1	DELETION
		IKZF1	DELETION
		IKZF1	DELETION
		IKZF1	DELETION
		IKZF1	DELETION
		IKZF1	DELETION
		IKZF1	IKZF1 deletion and mutation
		IL6	OVEREXPRESSION
		JAK1	OVEREXPRESSION
		JAK1	Q503*
		JAK1	S703I
		JAK2	Exon 12 splice site insertion
		JAK2	F547 SPLICE SITE MUTATION
		JAK2	JAK2 F694L
		JAK2	PCM1-JAK2
		JAK2	SSBP2-JAK2
		JAK2	V617F
		JAK2	V617F
		JAK2	V617F
		JAK2	V617F
		JAK2	V617F
		JUN	OVEREXPRESSION
		KDR	A1065T
		KDR	D717V
		KDR	R961W
		KIF23	EXPRESSION
		KIT	3' UTR MUTATION
		KIT	A502_Y503insAY
		KIT	A502_Y503insAY
		KIT	A502_Y503insAY
		KIT	A829P
		KIT	A829P
		KIT	AMPLIFICATION
		KIT	C809G
		KIT	D579DEL
		KIT	D579DEL
		KIT	D816E
		KIT	D816E
		KIT	D816H
		KIT	D816V
		KIT	D816V
		KIT	D816V
		KIT	D816V
		KIT	D816V
		KIT	D820A
		KIT	D820G
		KIT	D820Y
		KIT	D820Y
		KIT	D820Y
		KIT	EXON 11 MUTATION
		KIT	EXON 11 MUTATION
		KIT	EXON 11 MUTATION
		KIT	EXON 11 MUTATION
		KIT	EXON 11 MUTATION
		KIT	EXON 11 MUTATION
		KIT	EXON 11 MUTATION
		KIT	EXON 11 MUTATION
		KIT	EXON 11 MUTATION
		KIT	EXON 11 MUTATION
		KIT	EXON 11 MUTATION
		KIT	EXON 11 MUTATION
		KIT	EXON 11 MUTATION
		KIT	EXON 13 MUTATION
		KIT	EXON 14 MUTATION
		KIT	EXON 9 MUTATION
		KIT	EXON 9 MUTATION
		KIT	EXON 9 MUTATION
		KIT	EXON 9 MUTATION
		KIT	EXON 9 MUTATION
		KIT	EXON 9 MUTATION
		KIT	EXON 9 MUTATION
		KIT	EXON 9 MUTATION
		KIT	EXPRESSION
		KIT	EXPRESSION
		KIT	EXPRESSION
		KIT	F506_F508DUP
		KIT	INTERNAL DUPLICATION
		KIT	K484_G487DEL
		KIT	K550_K558del
		KIT	K550_K559DEL
		KIT	K550_W557del
		KIT	K558_V559del
		KIT	K558NP
		KIT	K642E
		KIT	K642E
		KIT	K642E
		KIT	K642E
		KIT	L576P
		KIT	L576P
		KIT	L576P
		KIT	L576P
		KIT	L576P
		KIT	M541L
		KIT	M541L
		KIT	MUTATION
		KIT	MUTATION
		KIT	N822H
		KIT	N822K
		KIT	N822K
		KIT	N822K
		KIT	N822K
		KIT	N822K
		KIT	N822K
		KIT	N822K
		KIT	N822K
		KIT	P551_E554delPMYE
		KIT	P551_E554delPMYE
		KIT	RS3733542
		KIT	S628N
		KIT	S628N
		KIT	T417_D419delinsY
		KIT	T670I
		KIT	T670I
		KIT	T670I
		KIT	T670I
		KIT	V555_V559DEL
		KIT	V559D
		KIT	V559D
		KIT	V559D
		KIT	V560_L576DEL
		KIT	V560_L576DEL
		KIT	V560D
		KIT	V560D
		KIT	V560D
		KIT	V560D
		KIT	V560DEL
		KIT	V560G
		KIT	V560G
		KIT	V569_L576DEL
		KIT	V654A
		KIT	V654A
		KIT	W557_K558DELWK
		KIT	W557_K558DELWK
		KIT	W557_K558DELWK
		KIT	W557_K558DELWK
		KIT	WILDTYPE
		KIT	Y503_F504insAY
		KIT	Y823D
		KLLN	PROMOTER METHYLATION
		KLLN	PROMOTER METHYLATION
		KMT2A	MLL-MLLT3
		KMT2C	MUTATION
		KMT2D	LOSS-OF-FUNCTION
		KRAS	A146P
		KRAS	A146T
		KRAS	A146T
		KRAS	A146T
		KRAS	A146V
		KRAS	A146V
		KRAS	AMPLIFICATION
		KRAS	AMPLIFICATION
		KRAS	AMPLIFICATION
		KRAS	EXON 2 MUTATION
		KRAS	EXON 2 MUTATION
		KRAS	EXON 2 MUTATION
		KRAS	EXON 2 MUTATION
		KRAS	EXON 2 MUTATION
		KRAS	EXON 2 MUTATION
		KRAS	EXON 2 MUTATION
		KRAS	EXON 2 MUTATION
		KRAS	G12
		KRAS	G12
		KRAS	G12
		KRAS	G12
		KRAS	G12
		KRAS	G12
		KRAS	G12
		KRAS	G12/G13
		KRAS	G12/G13
		KRAS	G12/G13
		KRAS	G12/G13
		KRAS	G12/G13
		KRAS	G12/G13
		KRAS	G12/G13
		KRAS	G12/G13
		KRAS	G12/G13
		KRAS	G12/G13
		KRAS	G12/G13
		KRAS	G12/G13
		KRAS	G12A
		KRAS	G12A
		KRAS	G12A
		KRAS	G12A
		KRAS	G12A
		KRAS	G12A
		KRAS	G12A
		KRAS	G12A
		KRAS	G12A
		KRAS	G12C
		KRAS	G12C
		KRAS	G12C
		KRAS	G12C
		KRAS	G12C
		KRAS	G12C
		KRAS	G12C
		KRAS	G12C
		KRAS	G12C
		KRAS	G12C
		KRAS	G12C
		KRAS	G12C
		KRAS	G12C
		KRAS	G12D
		KRAS	G12D
		KRAS	G12D
		KRAS	G12D
		KRAS	G12D
		KRAS	G12D
		KRAS	G12D
		KRAS	G12D
		KRAS	G12D
		KRAS	G12D
		KRAS	G12D
		KRAS	G12D
		KRAS	G12D
		KRAS	G12D
		KRAS	G12D
		KRAS	G12D
		KRAS	G12D
		KRAS	G12D
		KRAS	G12D
		KRAS	G12D
		KRAS	G12R
		KRAS	G12R
		KRAS	G12R
		KRAS	G12R
		KRAS	G12S
		KRAS	G12S
		KRAS	G12S
		KRAS	G12S
		KRAS	G12S
		KRAS	G12S
		KRAS	G12S
		KRAS	G12S
		KRAS	G12V
		KRAS	G12V
		KRAS	G12V
		KRAS	G12V
		KRAS	G12V
		KRAS	G12V
		KRAS	G12V
		KRAS	G12V
		KRAS	G12V
		KRAS	G12V
		KRAS	G13
		KRAS	G13D
		KRAS	G13D
		KRAS	G13D
		KRAS	G13D
		KRAS	G13D
		KRAS	G13D
		KRAS	G13D
		KRAS	G13D
		KRAS	G13D
		KRAS	G13D
		KRAS	G13D
		KRAS	G13V
		KRAS	MUTATION
		KRAS	MUTATION
		KRAS	MUTATION
		KRAS	MUTATION
		KRAS	MUTATION
		KRAS	MUTATION
		KRAS	MUTATION
		KRAS	MUTATION
		KRAS	MUTATION
		KRAS	MUTATION
		KRAS	MUTATION
		KRAS	MUTATION
		KRAS	MUTATION
		KRAS	MUTATION
		KRAS	MUTATION
		KRAS	MUTATION
		KRAS	MUTATION
		KRAS	MUTATION
		KRAS	MUTATION
		KRAS	MUTATION
		KRAS	MUTATION
		KRAS	MUTATION
		KRAS	MUTATION
		KRAS	MUTATION
		KRAS	MUTATION
		KRAS	MUTATION
		KRAS	MUTATION
		KRAS	MUTATION
		KRAS	MUTATION
		KRAS	MUTATION
		KRAS	MUTATION
		KRAS	MUTATION
		KRAS	MUTATION
		KRAS	MUTATION
		KRAS	MUTATION
		KRAS	MUTATION
		KRAS	MUTATION
		KRAS	MUTATION
		KRAS	MUTATION
		KRAS	MUTATION
		KRAS	MUTATION
		KRAS	Q22*
		KRAS	Q61
		KRAS	Q61H
		KRAS	RS61764370
		KRAS	RS61764370
		KRT18	UNDEREXPRESSION
		LEPR	UNDEREXPRESSION
		LRP1B	DELETION
		LRP1B	EXON 12-22 DELETION
		MAGEH1	EXPRESSION
		MAP2K1	C121S
		MAP2K1	K57N
		MAP2K1	K57N
		MAP2K1	P124S
		MAP2K1	Q56_V60del
		MAP2K1	Q56P
		MAP2K7	E116K
		MAPK1	AMPLIFICATION
		MAPK1	E322K
		MDM2	EXPRESSION
		MDM2	EXPRESSION
		MDM2	RS34886328
		MDM2	SNP309
		MEN1	FRAMESHIFT TRUNCATION
		MERTK	OVEREXPRESSION
		MET	AMPLIFICATION
		MET	AMPLIFICATION
		MET	AMPLIFICATION
		MET	AMPLIFICATION
		MET	AMPLIFICATION
		MET	AMPLIFICATION
		MET	AMPLIFICATION
		MET	AMPLIFICATION
		MET	AMPLIFICATION
		MET	AMPLIFICATION
		MET	AMPLIFICATION
		MET	AMPLIFICATION
		MET	AMPLIFICATION
		MET	AMPLIFICATION
		MET	D1228N
		MET	D1228V
		MET	D1228V
		MET	EXON 14 MUTATION + AMPLIFICATION
		MET	EXON 14 SKIPPING MUTATION
		MET	EXON 14 SKIPPING MUTATION
		MET	EXON 14 SKIPPING MUTATION
		MET	EXON 14 SKIPPING MUTATION
		MET	EXON 14 SKIPPING MUTATION
		MET	EXON 14 SKIPPING MUTATION
		MET	EXON 14 SKIPPING MUTATION
		MET	EXON 14 SKIPPING MUTATION
		MET	EXON 14 SKIPPING MUTATION
		MET	EXON 14 SKIPPING MUTATION
		MET	EXON 14 SKIPPING MUTATION
		MET	MUTATION
		MET	OVEREXPRESSION
		MET	OVEREXPRESSION
		MET	OVEREXPRESSION
		MET	OVEREXPRESSION
		MET	OVEREXPRESSION
		MET	R1004G
		MGMT	PROMOTER METHYLATION
		MGMT	PROMOTER METHYLATION
		MGMT	PROMOTER METHYLATION
		MGMT	PROMOTER METHYLATION
		MGMT	PROMOTER METHYLATION
		MGMT	PROMOTER METHYLATION
[truncated: 1,334 more rows]
