# Supplementary material for: Patient specific circulating tumor DNA fingerprints to monitor treatment response across multiple tumors
Source: J Transl Med. 2020 Aug 1;18:293. doi: 10.1186/s12967-020-02449-y (PMC7395971; doi:10.1186/s12967-020-02449-y)
Supplement: Supplementary file 4 — Additional file 4: Table S4. 55 paired data sets for CCF in two consecutive ctDNA detections, treatment regimens, and imaging evaluations. [file 12967_2020_2449_MOESM4_ESM.xlsx]

## Sheet: Supplementary Table S4
Supplementary Table S4. 55 paired data sets for CCF in two consecutive ctDNA detections, treatment regimens, and imaging evaluations.
Patient ID	Cancer type	Treatment	CCF of first ctDNA test (%)	CCF of second ctDNA test (%)	Imaging evaluation	First ctDNA test time	Ssecond ctDNA test time	Imaging examination time
P3645	Breast carcinoma	Targeted therapy	0.29	84.44	PD	2018-02-14	2018-05-12	2018-05-04
P3540	Colorectal carcinoma	Chemotherapy	0.11	0.13	SD	2017-12-21	2018-03-22	2018-03-15
P4274	Hepatocellular carcinoma	No treatment	0.43	0.57	SD	2018-03-15	2018-06-07	2018-06-01
P2851	Cholangiocarcinoma	Immunotherapy + targeted therapy	13.9	1.18	OR	2017-09-29	2018-01-07	2018-01-01
P3567	Colorectal carcinoma	Targeted therapy	22.13	0.24	OR	2017-12-16	2018-02-06	2018-02-01
P3073	Lung cancer	Targeted therapy	0.1	0.09	SD	2017-10-28	2018-02-04	2018-02-01
P2881	Cholangiocarcinoma	Immunotherapy	1.33	0.29	OR	2018-01-12	2018-05-26	2018-05-23
P3740	Lung cancer	Targeted therapy	0.06	0.09	SD	2018-02-10	2018-04-25	2018-04-23
P3055	Hepatocellular carcinoma	Radiotherapy	0.16	0.21	SD	2018-02-14	2018-05-30	2018-05-28
P2722	Hepatocellular carcinoma	Liver transplantation + radiotherapy	0.06	2.26	PD	2017-11-29	2018-02-03	2018-02-02
P4054	Hepatocellular carcinoma	Liver transplantation	0.3	0.17	SD	2018-02-09	2018-05-30	2018-05-30
P3038	Hepatocellular carcinoma	Operation	1.56	0.61	OR	2017-11-02	2017-12-07	2017-12-07
P2509	Colorectal carcinoma	No treatment	0.2	0.29	PD	2018-04-18	2018-07-04	2018-07-04
P3928	Hepatocellular carcinoma	Postoperation	0.48	0.27	SD	2018-01-27	2018-03-14	2018-03-15
P3073	Lung cancer	Targeted therapy	0.09	0.12	SD	2018-02-04	2018-04-05	2018-04-06
P2628	Breast carcinoma	Targeted therapy	0.55	0.55	SD	2017-09-05	2018-03-17	2018-03-18
P2881	Cholangiocarcinoma	Targeted therapy	0.36	1.33	PD	2017-09-30	2018-01-12	2018-01-14
P2181	Cholangiocarcinoma	Chemotherapy	19.95	18.76	PD	2017-07-12	2017-11-07	2017-11-09
P3825	Colorectal carcinoma	Targeted therapy + chemotherapy	9.61	0.61	OR	2018-01-13	2018-02-25	2018-03-01
P1120	Lung cancer	Targeted therapy + radiotherapy	0.12	0.18	SD	2017-04-19	2017-07-29	2017-08-05
P3645	Breast carcinoma	Operation + targeted therapy	2.26	0.29	OR	2017-12-26	2018-02-14	2018-02-23
P3604	Breast carcinoma	Chemotherapy	1.02	0.32	OR	2017-12-22	2018-03-09	2018-03-18
P3979	Hepatocellular carcinoma	Postoperation	1.14	5.83	PD	2018-03-08	2018-07-21	2018-08-01
P3894	Hepatocellular carcinoma	No treatment	0.24	0.1	SD	2018-01-22	2018-03-20	2018-04-01
P3979	Hepatocellular carcinoma	Operation	4.99	1.14	OR	2018-01-31	2018-03-08	2018-03-21
P2682	Cholangiocarcinoma	Chemotherapy	1.31	2.22	PD	2017-11-30	2018-01-24	2018-02-06
P1810	Cholangiocarcinoma	Immunotherapy	2.16	1.87	OR	2017-08-14	2017-11-22	2017-12-07
P3729	Colorectal carcinoma	No treatment	0.46	0.93	PD	2018-04-18	2018-06-17	2018-07-06
P3580	Colorectal carcinoma	Chemotherapy	0.18	0.24	SD	2018-03-01	2018-06-07	2018-06-30
P3579	Colorectal carcinoma	Chemotherapy	55.44	0.4	OR	2017-12-20	2018-03-24	2018-04-16
P3859	Colorectal carcinoma	Targeted therapy	1.32	3.8	PD	2018-01-17	2018-03-04	2018-03-28
P2975	Gastric carcinoma	Chemotherapy	0.28	0.32	SD	2018-01-10	2018-07-30	2018-08-23
P2936	Gastric carcinoma	Targeted therapy	0.19	1.81	PD	2018-01-12	2018-03-08	2018-04-01
P2554	Esophageal carcinoma	Immunotherapy	1.33	0.2	OR	2017-12-21	2018-03-24	2018-04-19
P3045	Esophageal carcinoma	Targeted therapy	0.22	0.26	SD	2018-01-31	2018-05-05	2018-06-01
P2140	Lung cancer	Immunotherapy	34.48	0.14	OR	2017-07-04	2017-09-29	2017-10-31
P3729	Colorectal carcinoma	No treatment	0.1	0.46	PD	2018-01-05	2018-04-18	2018-05-21
P1120	Lung cancer	Targeted therapy + radiotherapy	0.24	0.12	SD	2017-03-29	2017-04-19	2017-05-24
P1223	Hepatocellular carcinoma	Chemotherapy	0.18	0.09	SD	2017-03-29	2017-06-24	2017-07-31
P3663	Colorectal carcinoma	Chemotherapy	0.18	0.21	SD	2017-12-28	2018-03-14	2018-05-01
P3663	Colorectal carcinoma	Chemotherapy	0.18	0.21	SD	2017-12-28	2018-03-14	2018-05-01
P2682	Cholangiocarcinoma	Postoperation	0.09	1.31	PD	2017-09-10	2017-11-30	2018-01-18
P2937	Colorectal carcinoma	Operation + chemotherapy	1.72	0.17	OR	2017-10-14	2018-01-10	2018-03-01
P2809	Pancreatic carcinoma	Chemotherapy	0.47	7.95	PD	2017-12-01	2018/1/5	2018-02-27
P3796	Colorectal carcinoma	Chemotherapy	0.08	0.15	SD	2018-04-25	2018-06-14	2018-08-08
P2937	Colorectal carcinoma	Chemotherapy	0.17	0.2	SD	2018-01-10	2018-04-06	2018-06-01
P4801	Hepatocellular carcinoma	Operation	10.39	0.08	OR	2018-04-26	2018-05-31	2018-07-30
P1020	Hepatocellular carcinoma	Targeted therapy	0.03	0.1	SD	2016-07-30	2017-03-30	2017-05-30
P4801	Hepatocellular carcinoma	No treatment	0.08	0.1	SD	2018-05-31	2018-08-21	2018-11-01
P2456	Gastric carcinoma	Immunotherapy	0.24	0.19	SD	2017-12-01	2018-05-05	2018-07-30
P2562	Pancreatic carcinoma	Chemotherapy	0.2	0.16	PD	2017-08-26	2017-12-03	2018-03-01
P2173	Lung cancer	Targeted therapy	2.21	2.82	PD	2017-10-25	2017-12-03	2018-03-04
P2103	Colorectal carcinoma	Chemotherapy	0.1	0.1	SD	2017-09-21	2017-12-30	2018-04-01
P2450	Cholangiocarcinoma	Targeted therapy	0.59	0.54	SD	2017-09-22	2017-12-19	2018-04-01
P2674	Lung cancer	Targeted therapy	0.46	0.14	SD	2017-09-10	2017-12-17	2018-04-09
Postoperation and no treatment: some blood samples were taken from patients both just after surgery and during drug withdrawal, defined as postoperation and no treatment, respectively.
